# Supplementary material for: Lignocellulosic-Based Materials from Bean and Pistachio Pod Wastes for Dye-Contaminated Water Treatment: Optimization and Modeling of Indigo Carmine Sorption
Source: Polymers (Basel). 2022 Sep 9;14(18):3776. doi: 10.3390/polym14183776 (PMC9504809; doi:10.3390/polym14183776)
Supplement: Supplementary file 1 [file polymers-14-03776-s001.zip]

Archive with 1 entries (1 files):
- polymers-1854151-supplementary.pdf
